# Supplementary material for: Specialized Nursing-Led Interventions for Bladder Cancer Management: A Scoping Review of Evidence and Clinical Outcomes
Source: Medicina (Kaunas). 2026 Jan 16;62(1):185. doi: 10.3390/medicina62010185 (PMC12843423; doi:10.3390/medicina62010185)
Supplement: Supplementary file 1 [file medicina-62-00185-s001.zip]

Archive with 1 entries (1 files):
- medicina-4060904-supplementary.pdf
